# Supplementary material for: Targeting Tyrosine Phosphatases by 3-Bromopyruvate Overcomes Hyperactivation of Platelets from Gastrointestinal Cancer Patients
Source: J Clin Med. 2019 Jun 28;8(7):936. doi: 10.3390/jcm8070936 (PMC6678874; doi:10.3390/jcm8070936)
Supplement: Supplementary file 1 [file jcm-08-00936-s001.zip]

Archive with 4 entries (4 files):
- jcm-517891-supplementary-approved/figS2.tif
- jcm-517891-supplementary-approved/figure S1.pdf
- jcm-517891-supplementary-approved/jcm-517891-Table S.doc
- jcm-517891-supplementary-approved/Legends for supplemental figures.docx
